# Supplementary material for: Establishment and validation of a risk prediction model for adverse drug reactions in patients with coronary heart disease after taking statins: a retrospective study
Source: PeerJ. 2025 Jul 1;13:e19630. doi: 10.7717/peerj.19630 (PMC12226984; doi:10.7717/peerj.19630)
Supplement: Supplemental Information 1 [file peerj-13-19630-s001.csv]

id	Group	Outcome	Gender	Age	Education level	BMI	Type of residence	Medical expense	Hypertension history	Presence of Dyslipidemia	Smoking	Alcohol consumption	Course of disease	Basic disease type	Diabetes history	Cerebral infarction history	Combined medication usage	High-dose drug utilization
1	1	1	2	2	3	1	1	1	1	1	1	0	2	2	1	0	0	0
2	1	1	1	2	3	1	2	2	1	1	1	1	2	2	1	1	1	0
3	1	1	1	1	1	2	2	2	0	0	0	1	2	2	1	1	1	0
4	1	1	2	1	1	2	1	2	1	1	0	1	1	2	0	0	1	1
5	1	1	1	2	1	1	2	2	0	0	0	1	1	1	0	0	1	1
7	1	1	2	2	1	1	1	2	0	1	0	0	2	1	1	0	1	0
9	1	1	1	1	1	2	1	1	0	0	1	0	2	2	1	0	0	0
10	1	1	2	2	2	2	1	2	0	1	1	0	2	2	0	1	0	0
11	1	1	1	1	1	2	1	2	1	1	0	1	2	1	0	0	1	0
12	1	1	1	2	2	1	2	2	0	1	0	0	1	2	1	0	1	0
13	1	1	2	2	3	2	1	2	1	1	0	1	1	2	1	0	1	0
14	1	1	1	2	2	2	2	2	0	1	1	0	2	2	0	1	1	1
15	1	1	2	2	1	2	1	1	0	0	0	1	2	1	0	0	1	0
16	1	1	2	2	1	2	1	2	0	1	0	0	2	1	1	1	1	0
17	1	1	2	2	3	2	1	2	0	1	0	1	1	2	1	1	0	0
19	1	1	1	2	2	2	2	1	0	0	0	0	2	2	0	0	1	1
20	1	1	1	1	2	1	2	2	1	1	0	0	2	2	1	0	1	1
21	1	1	1	1	1	2	2	2	0	1	0	1	2	2	1	0	0	0
22	1	1	1	2	1	2	1	2	1	1	1	0	2	2	0	1	1	0
23	1	1	2	2	3	2	1	2	0	0	1	0	2	1	1	1	1	0
24	1	1	1	2	3	1	1	2	0	1	0	1	2	2	1	0	1	0
25	1	1	2	2	1	1	1	2	0	0	0	1	2	2	0	0	0	1
26	1	1	2	2	3	2	2	1	0	1	0	0	2	1	0	1	0	1
27	1	1	1	2	1	2	1	2	0	1	0	1	1	1	1	0	1	0
30	1	1	2	2	1	2	1	2	0	1	1	0	2	2	1	0	1	1
31	1	1	2	1	1	2	1	2	1	1	0	1	2	2	1	0	0	1
32	1	1	2	2	3	2	2	2	0	0	1	0	1	1	1	0	0	1
33	1	1	1	2	1	2	1	2	0	1	0	1	2	2	1	1	1	0
34	1	1	1	2	3	2	2	1	0	1	1	1	2	2	1	1	1	0
36	1	1	2	2	3	2	1	2	0	0	1	0	2	2	1	0	0	0
37	1	1	1	2	1	2	1	2	0	0	0	0	2	2	1	0	1	1
38	1	1	1	2	1	2	1	2	0	0	0	1	2	2	1	0	0	1
39	1	1	1	2	1	2	2	1	0	1	0	0	2	2	0	1	1	0
40	1	1	2	2	1	1	2	2	1	1	1	1	2	1	0	0	1	0
41	1	1	2	2	2	2	1	2	1	1	0	0	2	2	1	0	0	1
42	1	1	1	2	1	2	1	1	0	0	0	0	1	2	0	0	1	1
43	1	1	1	2	1	1	1	2	0	1	1	0	2	2	1	0	1	0
45	1	1	1	2	1	2	2	2	1	0	1	0	2	2	0	0	1	1
46	1	1	1	1	3	2	1	2	0	1	0	0	2	2	1	1	0	1
47	1	1	2	2	2	2	1	2	1	0	1	0	2	2	1	1	1	0
48	1	1	2	2	1	2	1	1	0	1	0	1	1	2	0	0	0	0
49	1	1	2	2	1	2	1	2	0	0	0	0	2	2	1	0	0	1
51	1	1	2	2	1	2	1	1	0	1	0	0	2	2	1	1	0	0
52	1	1	2	2	1	2	1	2	0	1	0	1	2	2	1	0	1	1
54	1	1	1	2	1	2	1	1	0	1	0	0	1	2	1	0	1	1
55	1	1	2	2	1	2	2	2	0	1	1	0	2	1	1	0	0	1
58	1	1	2	2	1	1	1	2	1	1	1	0	2	2	0	0	1	1
59	1	1	1	2	1	2	2	2	0	1	1	1	2	2	1	1	1	1
60	1	1	1	2	1	2	2	1	0	1	0	0	1	2	1	0	1	1
62	1	1	1	2	1	2	1	2	0	1	0	0	2	1	1	0	1	1
64	1	1	2	2	1	2	1	2	0	1	1	0	2	2	0	1	1	1
66	1	1	1	2	1	2	1	1	1	1	0	0	2	2	1	0	0	0
67	1	1	1	1	1	2	2	2	0	1	0	1	2	2	1	0	1	0
68	1	1	1	2	2	2	1	2	0	1	0	0	2	2	1	0	0	1
69	1	1	2	2	2	2	2	1	0	1	0	0	2	2	1	0	1	1
70	1	1	1	2	1	1	1	2	1	1	0	0	2	2	1	0	1	0
71	1	1	2	1	3	1	2	2	0	1	1	0	1	2	1	1	1	0
72	1	1	2	2	2	2	1	2	1	1	0	0	2	2	0	1	0	1
74	1	1	2	1	1	1	1	1	0	1	0	0	2	2	1	1	1	0
75	1	1	1	2	1	2	1	2	0	1	0	0	1	2	0	0	0	0
76	1	1	2	2	1	1	1	1	0	1	0	0	2	2	1	0	0	0
77	1	1	1	1	2	2	1	2	0	0	0	1	2	1	0	0	1	1
78	1	1	1	2	1	2	1	2	0	1	1	0	2	2	1	0	1	0
79	1	1	1	2	1	2	2	2	0	1	0	0	2	1	1	0	1	1
80	1	1	1	2	1	2	1	2	0	1	0	0	1	2	0	0	0	0
81	1	1	1	2	3	2	1	1	0	1	1	0	1	2	1	0	1	0
83	1	1	2	1	2	2	1	2	0	1	1	0	2	2	1	0	0	1
84	1	1	1	2	1	1	1	2	1	0	0	0	2	2	1	1	1	1
86	1	0	1	2	1	1	2	2	0	0	0	1	2	2	0	0	1	0
87	1	0	2	1	1	1	1	2	0	0	0	0	1	1	0	0	0	0
88	1	0	1	1	1	2	1	2	0	1	0	0	1	1	0	0	0	1
89	1	0	2	2	1	2	2	2	0	0	0	0	2	2	0	0	1	0
90	1	0	1	1	3	2	2	2	0	0	0	0	2	1	1	1	0	0
91	1	0	2	2	1	2	1	2	0	1	1	0	1	2	1	0	1	0
92	1	0	1	1	1	1	1	2	1	1	1	0	2	2	0	0	1	0
93	1	0	1	1	1	2	1	2	0	1	0	0	2	1	0	0	0	1
94	1	0	1	1	1	2	2	2	1	0	0	0	2	2	1	0	1	0
95	1	0	1	2	3	2	1	2	1	0	0	0	1	2	1	0	0	1
96	1	0	2	2	2	1	1	2	0	0	0	0	2	1	0	0	1	1
97	1	0	2	2	1	2	2	2	0	0	1	1	2	2	1	0	1	0
98	1	0	2	2	1	2	1	1	0	1	0	0	2	1	0	0	0	1
99	1	0	1	2	1	2	2	2	0	1	0	0	2	1	1	0	1	0
100	1	0	1	1	2	1	1	2	0	0	1	1	1	1	1	0	0	0
101	1	0	1	2	1	1	2	2	0	0	0	0	2	2	0	0	0	0
102	1	0	1	1	2	2	1	2	0	1	0	0	2	2	0	0	1	0
103	1	0	1	1	3	1	1	2	0	1	1	0	2	1	0	0	0	0
105	1	0	1	2	1	1	2	1	1	1	1	0	1	1	0	0	0	0
106	1	0	1	2	1	2	1	2	1	1	0	0	1	2	1	0	1	1
108	1	0	2	1	1	1	1	2	0	0	0	0	2	1	1	0	1	0
109	1	0	1	2	1	2	1	2	0	1	1	1	2	1	0	1	0	0
111	1	0	1	1	3	1	1	2	1	0	0	1	2	2	1	0	0	0
112	1	0	1	2	2	2	1	2	1	1	0	0	1	2	0	0	0	1
113	1	0	1	1	1	1	2	1	0	1	1	0	2	2	1	0	0	0
114	1	0	2	2	1	1	1	2	0	0	1	0	2	1	0	1	0	0
116	1	0	2	2	2	2	1	2	0	1	0	1	2	2	0	0	1	0
117	1	0	1	2	1	2	1	2	1	0	1	0	2	1	1	0	0	1
118	1	0	1	2	2	2	1	2	0	0	0	0	2	2	1	0	1	0
119	1	0	2	2	1	1	1	2	1	0	0	1	1	1	1	1	1	0
120	1	0	2	2	1	2	1	2	0	1	1	0	1	2	0	0	0	0
121	1	0	1	1	2	2	2	2	0	1	0	1	2	2	0	1	0	1
122	1	0	1	2	1	1	1	2	0	1	1	0	2	2	1	0	1	0
123	1	0	1	2	1	1	1	2	1	0	0	0	1	2	0	0	0	0
124	1	0	2	1	2	2	1	1	1	0	0	1	2	2	1	0	0	0
125	1	0	2	2	1	2	1	2	0	1	0	0	2	2	1	0	1	0
128	1	0	1	2	1	1	1	2	0	0	1	0	2	1	0	1	0	1
129	1	0	1	1	1	1	2	1	0	0	1	1	2	2	0	0	1	0
130	1	0	1	1	2	2	1	2	0	1	0	0	2	1	0	0	0	0
131	1	0	2	2	1	2	1	2	0	0	1	1	2	2	0	0	1	0
132	1	0	2	2	1	2	1	1	0	1	0	0	1	1	0	1	0	0
133	1	0	2	1	2	2	2	2	0	1	0	0	1	2	1	0	0	0
134	1	0	1	1	1	2	1	2	1	0	1	0	2	2	0	0	0	0
135	1	0	2	2	3	1	2	2	0	0	1	1	2	1	1	1	0	0
136	1	0	2	2	1	2	1	2	1	0	0	1	2	2	1	1	0	1
138	1	0	2	1	1	2	1	2	0	0	1	1	1	1	0	1	1	0
140	1	0	2	2	1	1	1	2	0	1	0	0	1	2	1	0	1	0
142	1	0	2	2	1	2	1	2	0	1	0	0	2	2	1	0	0	0
143	1	0	1	1	3	2	1	2	0	0	0	0	2	1	1	0	0	0
144	1	0	2	1	2	1	1	2	0	1	0	0	2	2	1	0	0	0
145	1	0	1	2	2	2	1	2	0	0	0	1	1	1	1	1	0	0
147	1	0	2	2	3	1	2	2	0	1	1	1	2	2	1	0	0	0
148	1	0	2	1	3	1	1	2	1	1	0	0	2	1	1	0	0	0
151	1	0	2	2	1	2	1	2	0	0	0	0	2	1	1	0	0	0
152	1	0	2	2	1	2	2	2	0	0	0	0	1	2	1	0	0	0
153	1	0	2	2	1	2	1	2	0	1	0	1	2	1	0	1	0	0
155	1	0	2	1	1	1	1	2	1	0	0	1	1	1	1	0	1	1
156	1	0	1	2	3	1	2	2	0	0	0	0	1	2	0	0	1	0
157	1	0	1	2	1	2	1	2	0	0	0	0	1	2	0	1	0	0
158	1	0	2	2	1	1	1	2	0	1	1	1	1	2	1	0	0	1
159	1	0	1	1	1	2	1	1	0	1	0	1	2	2	0	0	1	0
160	1	0	1	2	2	1	1	2	0	1	0	0	2	2	1	1	0	0
161	1	0	1	1	1	1	1	1	1	0	0	0	2	1	1	0	0	0
162	1	0	2	2	1	2	2	2	1	0	0	0	1	2	1	0	0	0
163	1	0	1	1	1	2	1	2	0	1	0	0	2	1	0	0	0	0
165	1	0	1	2	3	2	1	1	1	0	0	0	1	2	1	0	1	0
166	1	0	1	1	1	2	1	2	1	1	0	0	2	1	0	0	1	0
167	1	0	2	1	1	2	2	2	0	1	0	0	2	1	1	1	0	0
169	1	0	1	2	3	2	1	2	0	0	1	0	2	1	1	0	0	0
170	1	0	1	2	1	1	1	1	0	0	0	0	1	2	1	0	0	0
171	1	0	2	2	2	2	1	2	0	1	0	0	1	2	0	0	1	1
172	1	0	2	2	3	1	1	2	0	1	0	1	2	2	1	0	0	0
173	1	0	1	2	1	2	1	2	0	1	0	0	1	2	1	1	1	0
176	1	0	1	2	2	2	1	2	0	1	0	0	2	2	0	0	0	0
177	1	0	2	2	1	2	1	2	0	0	1	0	1	1	0	0	1	0
178	1	0	1	2	1	1	2	1	1	1	1	0	1	2	0	0	0	1
179	1	0	1	2	1	1	1	2	0	1	0	1	2	1	1	0	0	0
180	1	0	2	1	1	2	1	1	1	1	1	1	1	2	0	0	1	1
181	1	0	1	1	1	1	1	2	1	1	0	0	2	2	0	1	0	0
184	1	0	1	2	1	1	1	2	0	1	1	0	2	2	0	0	1	0
185	1	0	2	1	3	2	2	2	1	1	0	0	2	2	1	1	0	0
186	1	0	2	1	1	2	1	2	0	0	1	1	1	2	1	0	1	0
187	1	0	1	1	2	2	2	2	0	1	0	0	2	1	0	0	0	0
188	1	0	1	2	1	1	2	2	0	1	0	0	2	2	1	0	1	1
190	1	0	1	2	2	1	2	2	0	1	1	0	2	1	1	0	0	0
191	1	0	1	1	1	1	1	2	0	1	0	0	2	2	1	1	0	1
192	1	0	1	2	1	1	1	2	0	0	0	1	2	2	0	0	0	0
193	1	0	2	1	1	2	2	2	0	0	1	1	2	2	1	0	0	0
194	1	0	1	1	2	2	2	2	0	0	1	1	1	1	1	0	1	0
195	1	0	2	1	1	2	1	1	1	1	0	0	2	2	1	0	0	0
196	1	0	1	1	1	2	1	2	0	1	0	0	1	1	0	0	0	0
199	1	0	1	2	1	1	1	2	0	1	0	0	2	2	1	0	1	0
200	1	0	1	2	2	2	1	2	0	1	0	0	2	2	0	0	0	0
202	1	0	1	1	1	2	1	2	0	1	0	0	1	2	0	1	0	0
204	1	0	1	2	3	2	2	2	0	1	0	1	2	2	1	0	1	0
205	1	0	2	2	1	2	2	2	1	0	0	1	2	2	1	1	1	0
206	1	0	1	2	2	2	1	2	1	0	0	1	2	2	1	0	0	0
207	1	0	2	2	1	2	1	2	0	1	0	0	1	2	1	0	0	1
208	1	0	2	1	1	1	1	2	0	0	1	0	2	1	1	0	1	0
209	1	0	1	2	2	1	1	2	0	0	0	0	2	2	0	0	0	1
210	1	0	1	1	2	1	2	2	1	1	0	1	2	1	0	0	0	0
211	1	0	1	2	1	1	2	2	0	1	0	0	2	2	1	0	1	0
212	1	0	2	1	2	2	1	2	0	1	1	1	1	2	1	1	0	1
213	1	0	1	2	1	2	1	1	1	0	1	0	2	1	1	0	0	0
214	1	0	1	1	1	1	1	2	1	1	0	0	2	2	1	1	0	0
215	1	0	1	2	2	2	1	2	1	0	0	0	1	2	0	0	0	1
216	1	0	1	1	1	2	2	2	0	1	1	0	1	1	1	0	0	0
217	1	0	2	1	1	2	2	2	0	0	1	0	2	2	0	0	0	0
220	1	0	1	2	1	1	2	1	0	0	1	0	1	1	1	0	1	0
221	1	0	2	1	2	2	1	2	0	1	0	0	1	2	1	1	0	0
222	1	0	1	2	1	1	1	2	0	1	0	0	2	1	1	0	1	1
223	1	0	1	2	3	1	2	2	1	1	0	0	2	2	1	0	1	0
224	1	0	1	1	1	1	1	2	0	0	0	0	1	1	1	1	0	0
226	1	0	1	2	1	2	2	2	0	0	0	0	1	2	0	0	1	0
227	1	0	2	2	3	2	2	2	0	1	1	1	1	2	1	0	1	0
230	1	0	2	2	1	1	1	1	1	0	0	0	1	2	1	0	1	0
231	1	0	1	2	3	1	1	2	0	0	0	1	2	2	0	1	0	0
232	1	0	1	2	2	2	2	2	0	1	1	0	2	2	0	0	1	0
234	1	0	1	2	1	1	2	2	0	0	0	1	1	2	1	0	0	0
235	1	0	1	2	1	2	2	1	0	1	0	0	2	1	0	1	1	1
236	1	0	2	2	1	1	1	2	0	1	0	0	2	2	0	0	1	0
237	1	0	2	2	1	2	1	2	1	1	1	1	2	1	1	0	0	0
238	1	0	1	2	1	1	1	2	1	1	1	0	1	2	0	0	0	0
239	1	0	1	2	1	2	1	2	0	1	0	0	2	1	1	0	0	0
240	1	0	1	1	3	2	1	2	1	1	0	1	1	2	0	0	0	1
242	1	0	1	2	1	1	2	2	0	0	1	0	2	2	1	0	1	0
243	1	0	1	2	2	1	2	2	0	0	0	0	1	1	0	0	1	1
244	1	0	1	2	1	2	1	2	0	1	0	0	2	2	0	0	1	0
245	1	0	2	1	3	2	1	2	0	1	1	0	2	2	1	1	0	0
246	1	0	1	2	1	2	1	2	1	1	0	0	2	1	1	0	1	0
249	1	0	2	2	1	2	2	2	1	1	1	1	2	2	1	0	0	0
250	1	0	2	2	1	2	1	2	1	0	0	0	2	1	0	0	1	0
251	1	0	1	2	1	2	1	2	0	0	0	1	2	2	1	0	1	1
252	1	0	2	1	2	1	1	1	0	1	0	0	2	2	1	0	0	0
253	1	0	1	1	3	1	2	2	0	1	0	0	2	2	0	0	0	0
254	1	0	1	2	1	1	1	2	0	1	1	0	2	2	1	0	0	1
255	1	0	1	2	3	1	1	1	1	1	0	1	2	2	1	0	0	0
256	1	0	2	2	1	1	1	2	0	1	0	0	2	1	1	0	1	0
257	1	0	1	2	1	1	2	2	1	1	0	0	1	2	0	0	0	0
258	1	0	1	1	3	1	1	1	1	1	1	0	2	2	0	0	1	0
259	1	0	2	1	1	1	2	1	0	0	0	0	2	1	0	0	0	0
261	1	0	1	2	3	1	2	2	1	0	0	1	2	2	0	0	0	0
262	1	0	1	2	2	2	1	2	0	1	0	0	1	2	1	0	0	0
263	1	0	2	2	1	2	1	1	1	1	1	0	1	2	0	0	1	0
264	1	0	1	2	1	1	2	2	1	1	0	1	2	1	0	0	0	0
265	1	0	1	1	2	1	1	1	0	0	0	0	1	2	1	0	0	0
267	1	0	1	1	2	1	2	2	0	1	0	1	1	2	0	0	1	0
268	1	0	2	2	1	2	1	2	0	0	0	0	2	1	1	0	0	0
269	1	0	1	2	1	2	2	2	0	1	0	0	1	1	1	0	0	0
270	1	0	1	1	3	2	2	2	0	1	0	0	2	1	1	0	1	0
271	1	0	1	2	1	1	1	2	1	0	0	1	1	2	0	0	1	1
272	1	0	1	2	1	1	1	2	0	0	0	0	1	1	1	0	1	1
273	1	0	1	1	1	1	1	2	0	1	0	0	2	1	0	0	1	0
275	1	0	1	2	1	2	1	2	0	1	0	0	2	1	0	0	0	0
276	1	0	1	2	1	1	1	2	0	1	0	0	1	2	0	0	0	0
277	1	0	2	2	1	2	1	2	1	0	0	0	2	2	1	1	0	0
278	1	0	1	2	1	1	2	2	0	0	1	0	2	2	0	0	0	1
279	1	0	1	1	2	1	2	2	0	0	0	1	1	2	1	1	1	0
280	1	0	1	1	1	1	1	1	1	1	0	1	1	2	0	0	0	0
281	1	0	1	2	1	2	1	2	0	1	0	1	2	2	1	0	0	0
282	1	0	2	1	2	2	1	2	0	1	1	0	2	1	1	0	0	0
284	1	0	1	2	1	2	1	2	1	0	0	1	1	1	1	0	1	0
285	1	0	1	2	1	2	2	2	0	1	0	1	1	2	0	0	0	1
286	1	0	2	2	2	1	2	2	1	1	0	0	2	2	1	0	1	0
287	1	0	1	2	2	2	1	2	0	1	0	1	2	2	1	0	0	0
288	1	0	1	1	1	2	2	1	1	0	0	0	1	2	1	1	1	1
290	1	0	2	1	1	2	1	2	0	1	1	0	2	1	1	0	0	0
291	1	0	1	2	1	1	1	2	1	0	1	1	2	2	1	1	0	0
292	1	0	2	1	1	2	1	1	0	1	0	1	1	2	1	0	1	0
293	1	0	1	2	2	2	1	2	0	1	1	0	2	1	1	1	0	0
295	1	0	1	2	1	1	1	2	0	0	1	1	2	2	0	0	1	1
296	1	0	2	1	1	1	2	1	1	1	0	0	2	2	1	1	0	1
297	1	0	2	2	3	1	1	2	0	1	0	0	1	1	0	0	0	0
298	1	0	1	2	2	2	1	2	0	1	0	1	2	1	1	0	0	0
299	1	0	1	2	1	1	1	2	1	0	1	0	2	2	0	0	1	0
300	1	0	1	1	1	1	2	1	0	1	0	0	1	2	0	0	1	0
301	1	0	2	2	1	2	1	2	0	1	1	0	2	2	0	0	0	0
302	1	0	2	2	1	2	1	2	0	1	0	0	2	1	1	0	0	1
303	1	0	1	1	1	2	1	2	1	0	1	0	2	2	0	0	0	0
304	1	0	2	1	2	1	2	1	0	1	0	0	2	2	1	1	1	0
306	1	0	2	2	3	1	1	1	1	1	0	1	1	1	1	0	0	0
307	1	0	2	2	1	2	1	2	0	1	1	0	2	1	1	0	1	0
308	1	0	1	1	1	2	2	2	0	0	0	0	2	2	0	0	0	0
309	1	0	2	1	1	2	2	2	1	1	0	0	1	2	0	0	1	0
310	1	0	1	2	1	2	1	2	0	0	0	1	2	1	0	1	1	0
311	1	0	1	2	2	1	1	2	0	1	0	0	2	2	1	0	0	0
312	1	0	2	2	1	1	1	1	1	0	0	1	2	2	0	0	1	0
313	1	0	2	1	1	2	2	2	0	1	0	1	1	2	0	0	0	1
316	1	0	1	2	2	1	2	2	0	1	0	0	2	2	1	0	1	0
317	1	0	2	2	1	2	2	1	0	1	0	0	2	1	1	0	0	1
319	1	0	1	1	1	2	2	2	0	0	1	1	1	2	1	0	0	0
320	1	0	1	2	1	1	2	2	1	0	0	0	1	2	0	0	0	0
321	1	0	2	2	2	1	1	2	1	1	1	0	2	2	1	1	1	0
322	1	0	1	2	2	2	1	2	0	1	0	0	1	1	1	0	0	1
323	1	0	1	2	2	1	2	2	0	1	0	0	2	2	1	0	0	0
324	1	0	2	2	2	2	2	2	0	0	1	0	2	2	0	0	1	0
325	1	0	1	2	1	1	1	2	0	0	0	1	2	1	0	0	0	0
328	1	0	1	2	1	2	1	2	1	1	0	1	1	1	0	0	0	0
329	1	0	2	2	1	2	1	2	1	1	0	0	1	2	0	0	0	0
330	1	0	1	1	1	2	2	2	1	1	1	0	2	2	1	0	0	0
331	1	0	2	1	2	1	1	2	0	0	1	0	2	1	1	1	1	0
332	1	0	2	2	1	1	2	2	0	0	1	0	1	2	0	0	0	1
333	1	0	1	1	1	1	1	2	0	0	0	1	1	2	1	0	0	0
335	1	0	2	1	1	2	1	2	0	1	0	0	1	2	0	0	0	1
337	1	0	1	2	2	2	1	2	1	1	1	0	1	2	0	0	1	0
339	1	0	2	2	1	2	1	2	1	0	0	1	2	2	0	0	0	0
341	1	0	2	1	1	2	2	2	0	0	1	0	1	2	0	1	0	0
342	1	0	1	2	1	2	1	2	0	1	1	0	1	1	1	0	0	0
343	1	0	1	2	1	2	1	2	1	0	1	0	2	1	0	0	0	1
344	1	0	1	2	1	1	1	2	1	1	0	1	2	2	0	0	0	0
345	1	0	1	2	1	1	1	1	0	1	0	0	1	2	0	0	0	0
347	1	0	2	2	1	2	1	2	1	0	0	0	2	2	1	0	0	1
348	1	0	1	2	2	2	1	2	0	0	1	0	1	2	1	0	1	0
349	1	0	2	1	1	2	1	2	1	1	0	1	2	2	0	0	0	0
351	1	0	1	2	1	2	1	2	0	1	0	1	2	2	1	0	0	0
6	2	1	1	2	2	2	2	2	0	1	0	0	2	2	0	1	0	0
8	2	1	2	2	1	2	1	2	1	1	1	1	2	2	1	1	0	1
18	2	1	2	2	1	1	1	2	0	1	0	1	2	2	0	0	0	1
28	2	1	1	2	1	1	1	2	0	1	0	0	1	2	1	1	0	0
29	2	1	2	2	1	2	2	1	1	1	0	1	2	2	0	0	1	0
35	2	1	1	2	1	2	1	2	1	1	0	0	2	2	0	1	1	0
44	2	1	2	2	1	2	2	2	0	1	0	1	2	1	1	1	1	1
50	2	1	1	2	1	2	2	2	1	1	0	1	2	2	0	0	0	0
53	2	1	1	1	1	2	1	2	0	1	0	1	2	2	1	0	1	0
56	2	1	1	2	1	1	1	2	0	1	1	0	2	2	1	1	0	1
57	2	1	2	1	3	2	1	2	0	1	0	0	2	2	1	0	1	0
61	2	1	1	2	2	1	2	1	0	1	0	0	2	2	1	1	1	0
63	2	1	2	1	2	2	1	2	0	1	0	0	1	2	1	0	1	0
65	2	1	2	2	1	1	1	2	0	1	1	1	2	2	1	1	1	1
73	2	1	2	2	1	2	1	2	1	0	0	0	2	2	1	0	1	0
82	2	1	2	2	3	1	2	2	0	1	1	0	2	2	1	0	1	1
85	2	1	1	2	1	2	1	2	0	1	1	0	2	2	1	0	1	0
104	2	0	2	2	1	2	1	2	0	0	0	1	2	2	1	1	1	0
107	2	0	1	2	1	2	1	2	0	1	0	0	2	1	1	1	1	0
110	2	0	1	2	1	2	2	2	0	1	0	0	2	2	1	0	0	0
115	2	0	1	1	1	2	1	1	0	1	0	0	2	1	1	1	0	0
126	2	0	1	2	1	2	1	2	0	1	0	1	2	2	0	0	0	0
127	2	0	1	2	3	2	1	2	0	0	0	1	2	2	0	0	0	0
137	2	0	1	1	3	2	2	2	0	1	0	0	2	2	0	0	1	1
139	2	0	1	1	1	2	2	2	0	0	1	0	2	2	1	0	0	0
141	2	0	1	2	1	2	1	2	1	1	1	0	2	1	0	0	0	0
146	2	0	1	2	1	2	1	2	0	1	0	0	2	1	0	1	0	1
149	2	0	1	1	1	2	1	2	0	0	0	0	1	2	0	1	0	1
150	2	0	1	1	1	1	1	1	0	1	0	1	1	2	1	0	1	0
154	2	0	1	2	3	2	1	2	0	1	0	0	2	2	0	0	0	0
164	2	0	2	2	2	1	2	2	1	0	0	0	2	1	1	0	0	1
168	2	0	2	2	3	2	1	2	1	0	0	1	1	2	1	0	1	0
174	2	0	1	1	1	1	1	2	0	1	1	0	2	1	1	0	0	0
175	2	0	1	1	1	1	1	1	0	1	0	0	2	2	1	0	0	0
182	2	0	1	1	2	2	1	2	0	1	0	0	1	1	1	0	0	0
183	2	0	1	2	2	2	1	2	0	1	0	0	2	2	0	0	0	0
189	2	0	2	2	2	2	1	2	0	0	0	0	2	2	1	0	0	0
197	2	0	1	1	1	1	1	2	1	1	1	1	1	2	1	0	0	0
198	2	0	1	1	2	2	2	2	0	0	1	0	2	1	0	0	0	0
201	2	0	2	1	1	2	1	1	1	1	1	0	2	1	0	0	1	1
203	2	0	2	1	1	1	1	2	1	1	0	0	1	1	0	0	0	0
218	2	0	1	1	1	2	1	2	1	1	1	0	1	2	0	0	1	0
219	2	0	2	2	2	1	1	2	1	1	0	0	2	2	0	0	0	0
225	2	0	1	2	1	1	1	2	0	1	0	1	2	1	0	0	1	0
228	2	0	2	2	3	2	1	2	1	0	1	0	2	2	1	0	1	1
229	2	0	1	1	1	2	1	2	0	1	1	0	1	2	1	0	0	1
233	2	0	1	2	2	2	2	2	0	1	0	0	1	1	1	1	0	0
241	2	0	1	2	2	1	1	2	0	1	1	1	1	1	0	1	1	0
247	2	0	1	2	2	2	1	2	0	0	1	0	1	2	0	0	1	0
248	2	0	2	2	1	1	1	2	1	0	0	0	1	2	1	0	0	0
260	2	0	1	2	3	2	2	2	0	1	0	0	1	2	1	0	0	1
266	2	0	1	2	1	1	1	2	0	1	1	1	2	2	1	0	0	0
274	2	0	1	1	2	1	1	2	1	1	0	0	2	2	0	1	0	0
283	2	0	1	1	2	1	1	2	1	1	1	0	2	1	1	0	0	0
289	2	0	2	2	1	1	1	2	0	0	1	0	2	2	0	0	0	0
294	2	0	2	2	2	1	1	2	0	0	0	1	1	2	0	0	0	0
305	2	0	1	2	1	1	1	2	0	1	1	0	1	2	1	0	1	0
314	2	0	1	2	1	1	1	2	1	1	0	0	1	1	1	1	0	0
315	2	0	1	2	3	1	1	2	0	1	0	0	2	1	0	0	1	0
318	2	0	1	1	1	1	1	2	1	1	0	1	2	1	0	0	1	1
326	2	0	2	2	1	2	1	1	0	1	1	1	1	2	1	1	0	1
327	2	0	1	2	2	2	1	2	0	1	0	0	1	2	0	0	1	0
334	2	0	2	2	1	2	2	2	0	1	1	0	1	2	0	0	0	0
336	2	0	2	1	1	2	2	2	0	0	0	0	1	1	0	0	0	0
338	2	0	2	2	2	1	1	2	0	1	0	0	2	1	1	0	1	0
340	2	0	1	1	3	2	2	2	1	0	0	0	1	2	1	0	0	0
346	2	0	2	2	1	2	2	2	0	0	0	1	1	2	1	1	1	0
350	2	0	1	1	1	1	1	2	0	1	0	0	1	1	0	1	1	0
